# Supplementary material for: Effects of Salinity Stress on Growth and Physiological Parameters and Related Gene Expression in Different Ecotypes of Sesuvium portulacastrum on Hainan Island
Source: Genes (Basel). 2023 Jun 25;14(7):1336. doi: 10.3390/genes14071336 (PMC10380013; doi:10.3390/genes14071336)
Supplement: Supplementary file 1 [file genes-14-01336-s001.zip]

Archive with 1 entries (1 files):
- genes-2442733-supplementary.pdf
